# Supplementary material for: Lack of Endothelial α1AMPK Reverses the Vascular Protective Effects of Exercise by Causing eNOS Uncoupling
Source: Antioxidants (Basel). 2021 Dec 10;10(12):1974. doi: 10.3390/antiox10121974 (PMC8750041; doi:10.3390/antiox10121974)
Supplement: Supplementary file 1 [file antioxidants-10-01974-s001.zip]

Archive with 1 entries (1 files):
- antioxidants-1472923-supplementary.pdf
